# Supplementary material for: The Proline Dehydrogenase Gene CsProDH1 Regulates Homeostasis of the Pro-P5C Cycle Under Drought Stress in Tea Plants
Source: Int J Mol Sci. 2025 Mar 28;26(7):3121. doi: 10.3390/ijms26073121 (PMC11988676; doi:10.3390/ijms26073121)
Supplement: Supplementary file 1 [file ijms-26-03121-s001.zip]

Archive with 1 entries (1 files):
- ijms-3489965-supplementary.pdf
